# Supplementary material for: Age-Specific Colonoscopic Yield and Symptom-Based Risk Stratification in Symptomatic Adults: A Bicenter Omani Analysis to Inform Early Detection and Screening Strategies for Colorectal Neoplasia
Source: Medicina (Kaunas). 2026 Feb 13;62(2):374. doi: 10.3390/medicina62020374 (PMC12942456; doi:10.3390/medicina62020374)
Supplement: Supplementary file 1 [file medicina-62-00374-s001.zip]

Archive with 1 entries (1 files):
- medicina-4106550-supplementary.pdf
